# Supplementary material for: LED and HPS Supplementary Light Differentially Affect Gas Exchange in Tomato Leaves
Source: Plants (Basel). 2021 Apr 20;10(4):810. doi: 10.3390/plants10040810 (PMC8074298; doi:10.3390/plants10040810)
Supplement: Supplementary file 1 [file plants-10-00810-s001.zip]

Archive with 1 entries (1 files):
- plants-1162526-supplementary.pdf
